# Supplementary material for: Antibacterial Activity of Allicin-Inspired Disulfide Derivatives against Xanthomonas axonopodis pv. citri
Source: Int J Mol Sci. 2022 Oct 8;23(19):11947. doi: 10.3390/ijms231911947 (PMC9569821; doi:10.3390/ijms231911947)
Supplement: Supplementary file 1 [file ijms-23-11947-s001.zip]

Archive with 1 entries (1 files):
- ijms-1935585-supplementary.pdf
